# Supplementary material for: Chlamydia pneumoniae Is Genetically Diverse in Animals and Appears to Have Crossed the Host Barrier to Humans on (At Least) Two Occasions
Source: PLoS Pathog. 2010 May 20;6(5):e1000903. doi: 10.1371/journal.ppat.1000903 (PMC2873915; doi:10.1371/journal.ppat.1000903)
Supplement: Table S2 — Synonymous SNP profile for 10 selected genes and their genotype designation. Complete list of C. pneumoniae isolates and corresponding nucleotide base pairs at particular locations, across eight genes. Genotypes were designated A-E. Dashes indicate no sequence analysed. (0.03 MB XLS) [file ppat.1000903.s025.xls]

## Sheet: Sheet1
Table S2. Synonymous SNP profile for 10 selected genes and genotype designation
Isolates	pmpE/F2	pmpE/F2	pmpE/F3	pmpE/F3	ScTc	HAF	16S rRNA	16S rRNA	CP0880	CP0880	CP0505	CO0505	accC	accC	ompA	ompA	ompA	MACPF	MACPF	MACPF	MACPF	Genotype
Animal	78	293	60	753	342	761	51	100	209	818	40	72	32	171	2	83	86	39	1074	1597	1779
LPCoLN	T	T	A	A	C	T	A	C	T	C	A	G	C	C	C	T	A	A	C	G	G	A
B10	-	-	-	-	-	-	A	C	-		A	G	C	C	C	T	A	A	C	G	G	A
B26	-	-	A	A	C	T	A	C	T	C	A	G	C	C	C	T	A	A	C	G	G	A
B37	-	-	-	-	-	-	A	C	-	-	A	G	C	C	C	T	A	A	C	G	G	A
WBB	-	-	-	-	-	-	A	C	-	-	-	-	C	C	C	T	A	-	-	-	-	A
Pot37	-	-	-	-	-	-	A	C	-	-	-	-	-		C	T	A	-	-	-	-	A
EBB	-	-	-	-	-	-	A	C	T	C	-	-	C	C	C	T	A	-	-	-	-	A
GBF	-	-	-	-	-	-	A	C	-	-	-	-	C	C	C	T	A	-	-	-	-	A
2040.3	-	-	-	-	-	-	A	C	-	-	-	-	C	C	-	-	-	-	-	-	-	A/B/D
DE177	T	C	G	A	T	T	A	C	-	-	-	-	C	C	C	C	A	A	C	G	G	B
CPXT1	-	-	-	-	-	-	A	C	-	-	-	-	-	-	C	C	G	-	-	-	-	B/D
Cham	-	-	-	-	-	-	-	-	-	-	-	-	-	-	C	C	A	-	-	-	-	B/C
N16	-	-	-	-	-	-	A	A	-	-	A	A	C	C	T	T	A	-	-	-	-	E
Iguana	-	-	-	-	-	-	G	C	-	-	-	-	-	-	C	C	A	-	-	-	-	C
BMTF-type 1	-	-	-	-	-	-	G	C	-	-	-	-	-	-	C	C	A	-	-	-	-	C
BMTF-type 2	-	-	-	-	-	-	G	C	-	-	-	-	-	-	-	-	-	-	-	-	-	C
Burpyth	-	-	-	-	-	-	-	-	-	-	-	-	-	-	-	-	-	-	-	-	-	C
Puffadd	-	-	-	-	-	-	G	C	-	-	-	-	-	-	-	-	-	-	-	-	-	C
Human																						D
1979	-		G	G	C	T	G	C	T	T	G	A	C	C	C	C	A	G	C	A	A	C
SH511	C	C	G	G	C	T	G	C	T	T	G	A	C	C	C	C	A	G	C	A	A	C
LKK-1	-	-	-	-	-	-	G	C	-	-	-	-	-	-	C	C	A	-	-	-	-	C
IOL207	-	-	-	-	-	-	G	C	-	-	-	-	-	-	C	C	A	G	C	A	A	C
TW183	C	C	G	G	C	C	G	C	C	C	G	A	A	T	C	C	A	G	T	A	A	C
J138	C	C	G	G	C	C	G	C	C	C	G	A	A	T	C	C	A	G	C	A	A	C
CWL029	C	C	G	G	C	C	G	C	C	C	G	A	A	T	C	C	A	G	C	A	A	C
AR39	C	C	G	G	C	C	G	C	C	C	G	A	A	T	C	C	A	G	T	A	A	C
AR39-2	-	-	-	-	-	-	-	-	-	-	-	-	-	-	-	-	-	G	T	A	A	C
WA97001	C	C	G	G	C	C	G	C	C	C	G	A	-	-	C	C	A	G	C	A	A	C
TOR1	C	C	G	G	C	C	G	C	C	C	G	A	-	-	C	C	A	G	C	A	A	C
A03	-	-	-	-	-		-	-	-	-	-	-	A	T	-	-	-	G	C	A	A	C
